# Supplementary material for: Efficient Recovery Annealing of the Pseudocapacitive Electrode with a High Loading of Cobalt Oxide Nanoparticles for Hybrid Supercapacitor Applications
Source: Nanomaterials (Basel). 2022 Oct 19;12(20):3669. doi: 10.3390/nano12203669 (PMC9610740; doi:10.3390/nano12203669)
Supplement: Supplementary file 1 [file nanomaterials-12-03669-s001.zip]

Archive with 1 entries (1 files):
- nanomaterials-1966946-supplementary.pdf
